# Supplementary material for: Upregulation of Sarcolemmal Hemichannels and Inflammatory Transcripts with Neuromuscular Junction Instability during Lower Limb Unloading in Humans
Source: Biology (Basel). 2023 Mar 10;12(3):431. doi: 10.3390/biology12030431 (PMC10044797; doi:10.3390/biology12030431)
Supplement: Supplementary file 1 [file biology-12-00431-s001.zip]

Archive with 1 entries (1 files):
- biology-2208822-supplementary.pdf
